# Supplementary material for: Alternative Splicing of TaGS3 Differentially Regulates Grain Weight and Size in Bread Wheat
Source: Int J Mol Sci. 2021 Oct 28;22(21):11692. doi: 10.3390/ijms222111692 (PMC8584009; doi:10.3390/ijms222111692)
Supplement: Supplementary file 1 [file ijms-22-11692-s001.zip]

Archive with 1 entries (1 files):
- ijms-1397906- supplementary.pdf
